# Supplementary material for: Beyond Standard Shocks: A Critical Review of Alternative Defibrillation Strategies in Refractory Ventricular Fibrillation
Source: J Clin Med. 2025 Jul 15;14(14):5016. doi: 10.3390/jcm14145016 (PMC12295630; doi:10.3390/jcm14145016)
Supplement: Supplementary file 1 [file jcm-14-05016-s001.zip]

Archive with 1 entries (1 files):
- jcm-3748286-Supplementary Table S1.pdf
